# Supplementary material for: The Empirical Distribution of Singletons for Geographic Samples of DNA Sequences
Source: Front Genet. 2017 Sep 29;8:139. doi: 10.3389/fgene.2017.00139 (PMC5627571; doi:10.3389/fgene.2017.00139)
Supplement: Supplementary file 4 [file DataSheet1.XLSX]

## Sheet: Supp_Table_Info_Singletons.csv
	Sample_Id	Accession.code	Latitude	Longitude	Percentage.of.singletons	K.means.group
1	PMiGAP006	IP-17720	10.68	0.1	0.349825087456272	7
2	PMiGAP008	IP-8767	-24.379999	26.149999	0.389805097451274	14
3	PMiGAP009	IP-12298	13.460147	5.730073	0.529735132433783	6
4	PMiGAP011	IP-13971	-19.059999	31.75	0.339830084957521	3
5	PMiGAP013	IP-6584	-13.7700004578	32.979999	0.369815092453773	1
6	PMiGAP021	IP-6769	-11.7100000381	33.630001	0.539730134932534	1
7	PMiGAP022	IP-6745	-16.149999	34.779998	0.589705147426287	1
8	PMiGAP025	IP-10705	15.649999	0.5	0.589705147426287	11
9	PMiGAP028	IP-9426	10.881144	-1.081534	0.47976011994003	7
10	PMiGAP031	IP-9446	10.779999	-0.810002	0.829585207396302	7
11	PMiGAP033	IP-10811	12.640003	29.180003	0.619690154922539	10
12	PMiGAP034	IP-17632	10.770001	0.400001	0.379810094952524	7
13	PMiGAP035	IP-11577	13.229999	-3.1600000858	0.289855072463768	7
14	PMiGAP042	IP-6112	17.607222	8.931667	1.14942528735632	8
15	PMiGAP043	IP-19448	-17.829999	18.979999	0.589705147426287	13
16	PMiGAP049	IP-6060	7.6500000954	18.6200008392	0.329835082458771	5
17	PMiGAP056	IP-9347	10.960814	-1.100002	0.809595202398801	7
18	PMiGAP059	IP-12840	-23.100002	26.829999	0.459770114942529	14
19	PMiGAP062	IP-5389	14.676903	7.982814	0.279860069965017	6
20	PMiGAP064	IP-11677	13.1300001144	23.979999	1.5592203898051	10
21	PMiGAP065	IP-11984	10.630001	7.4600000381	0.249875062468766	4
22	PMiGAP066	IP-17690	10.729999	0.400001	0.739630184907546	7
23	PMiGAP067	IP-12925	9.399999	-0.839999	0.719640179910045	7
24	PMiGAP068	IP-10140	11.479999	-5.4800000191	0.269865067466267	7
25	PMiGAP069	IP-10488	-18.329999	27.75	0.619690154922539	3
26	PMiGAP070	IP-6101	18.055759	8.656116	0.349825087456272	8
27	PMiGAP071	IP-13149	19.069999	8.430003	1.30934532733633	8
28	PMiGAP074	IP-13370	-4.760002	34.729999	0.419790104947526	9
29	PMiGAP076	IP-9407	10.699999	-0.449999	1.07946026986507	7
30	PMiGAP077	IP-13154	13.613401	6.417601	0.389805097451274	6
31	PMiGAP079	IP-17554	11.029999	0.093576	0.509745127436282	7
32	PMiGAP080	IP-9840	15.359999	30.879999	1.08945527236382	12
33	PMiGAP082	IP-7915	14.409999	6.010002	0.63968015992004	6
34	PMiGAP084	IP-10964	-1.715006	38.246884	0.63968015992004	9
35	PMiGAP085	IP-18157	10.949999	-7.0300002098	0.219890054972514	2
36	PMiGAP087	IP-9496	10.520457	-0.439999	0.389805097451274	7
37	PMiGAP088	IP-10820	12.409999	31.440004	0.419790104947526	12
38	PMiGAP089	IP-13964	-20.329999	30.047291	0.439780109945028	3
39	PMiGAP090	IP-8949	10.850003	1.999999	0.969515242378811	11
40	PMiGAP092	IP-11229	-20.930003	30.629999	0.419790104947526	3
41	PMiGAP096	IP-13016	11.3800001144	-7.4600000381	0.499750124937531	2
42	PMiGAP099	IP-10486	-18.329999	27.75	0.519740129935032	3
43	PMiGAP106	IP-6179	11.079999	14.109999	0.409795102448776	5
44	PMiGAP109	IP-8761	-24.379999	26.149999	0.429785107446277	14
45	PMiGAP111	IP-9406	10.699999	-0.449999	0.739630184907546	7
46	PMiGAP117	IP-12322	13.090001	7.219999	0.489755122438781	6
47	PMiGAP118	IP-19626	13.779999	8.250003	0.269865067466267	6
48	PMiGAP120	IP-12058	11.3100004196	10.470000267	0.489755122438781	4
49	PMiGAP121	IP-6109	17.607222	8.931667	0.279860069965017	8
50	PMiGAP122	IP-6111	17.607222	8.931667	0.349825087456272	8
51	PMiGAP126	IP-16403	-19.75	17.7600002289	0.439780109945028	13
52	PMiGAP131	IP-6460	14.579999	-8.159999	0.889555222388806	2
53	PMiGAP132	IP-9351	10.960814	-1.100002	0.409795102448776	7
54	PMiGAP134	IP-9242	12.420002	-6.829999	0.259870064967516	2
55	PMiGAP136	IP-6037	7.316667	16.449999	1.35932033983008	5
56	PMiGAP139	IP-9301	9.46	0.27	0.669665167416292	7
57	PMiGAP147	IP-9854	11.75	29.079999	1.24937531234383	10
58	PMiGAP149	IP-6099	19.069999	8.430003	0.819590204897551	8
59	PMiGAP150	IP-19613	17.500001	8.100003	0.669665167416292	8
60	PMiGAP151	IP-8002	11.529999	26.4200000763	0.599700149925038	10
61	PMiGAP157	IP-5272	13.680701	8.529901	1.16941529235382	4
62	PMiGAP159	IP-10085	14.099999	-8.029999	2.28885557221389	2
63	PMiGAP161	IP-12839	-24.399999	26.1200008392	0.679660169915042	14
64	PMiGAP166	IP-7910	13.521389	2.105278	0.63968015992004	11
65	PMiGAP169	IP-9391	10.930003	-0.479999	0.969515242378811	7
66	PMiGAP172	IP-21517	13.229999	2.259999	0.609695152423788	11
67	PMiGAP173	IP-21020	11.5	11.25	0.589705147426287	4
68	PMiGAP177	IP-5441	14.166667	6.549999	0.779610194902549	6
69	PMiGAP180	IP-8972	7.219999	1.100002	0.559720139930035	7
70	PMiGAP182	IP-11584	12.649999	-5.999999	0.63968015992004	2
71	PMiGAP183	IP-7470	-4.730001	34.709999	0.269865067466267	9
72	PMiGAP184	IP-18389	-17.989999	24.079999	0.589705147426287	13
73	PMiGAP186	IP-16289	-19.829999	30.799999	0.679660169915042	3
74	PMiGAP187	IP-6682	-16.8500003815	35.2900009155	0.219890054972514	1
75	PMiGAP192	IP-9282	10.850003	0.819999	0.559720139930035	7
76	PMiGAP194	IP-9824	-15.930758	39.799999	0.949525237381309	1
77	PMiGAP196	IP-6102	18.055759	8.656116	0.749625187406297	8
78	PMiGAP197	IP-18434	-17.729999	25.110006	0.429785107446277	13
79	PMiGAP198	IP-17611	10.970002	0.5	0.659670164917541	7
80	PMiGAP202	IP-13344	11.130001	31.909999	0.679660169915042	12
81	PMiGAP206	IP-16402	-19.75	17.7600002289	0.169915042478761	13
82	PMiGAP214	IP-19612	17.266667	8.100003	0.269865067466267	8
83	PMiGAP215	IP-10701	15.3500003815	0.730001	0.809595202398801	11
84	PMiGAP216	IP-10632	15.9300003052	-3.849999	0.919540229885057	7
85	PMiGAP219	IP-10471	-19.010002	28.899999	0.819590204897551	3
86	PMiGAP220	IP-11593	10.970002	-3.25	0.869565217391304	7
87	PMiGAP222	IP-5131	13.986944	10.270001	0.739630184907546	4
88	PMiGAP223	IP-12967	-13.8000001907	34.419998	0.539730134932534	1
89	PMiGAP226	IP-5923	13.9300003052	-13.4300003052	0.379810094952524	2
90	PMiGAP228	IP-13927	-19.329999	31.431758	0.729635182408796	3
91	PMiGAP234	IP-14439	10.689999	14.479999	0.339830084957521	5
92	PMiGAP237	IP-10761	12.430003	29.860001	0.189905047476262	10
93	PMiGAP240	IP-5207	14.883333	5.266667	0.529735132433783	6
94	PMiGAP242	IP-19584	17.626001	8.312822	0.349825087456272	8
95	PMiGAP243	IP-6417	13.0500001907	-4.8800001144	1.00949525237381	7
96	PMiGAP245	IP-10543	15.300001	-3.859999	1.21939030484758	7
97	PMiGAP249	IP-5816	16.1700000763	-14.6700000763	1.92903548225887	2
98	PMiGAP251	IP-14497	10.329999	15.079999	0.809595202398801	5
99	PMiGAP254	IP-6329	16.299999	-7.999999	0.409795102448776	2
100	PMiGAP259	IP-5253	14.970002	8.890003	0.819590204897551	6
101	PMiGAP262	IP-8863	-13.310001	32.4300003052	0.939530234882559	1
102	PMiGAP263	IP-18500	-17.860006	23.690005	0.419790104947526	13
103	PMiGAP265	IP-6310	15.9300003052	-4.050001	1.14942528735632	7
104	PMiGAP270	IP-5121	14.216667	1.459999	0.879560219890055	11
105	PMiGAP271	IP-18168	15.130001	-8.020004	1.29935032483758	2
106	PMiGAP274	IP-11503	12.583333	-1.299999	0.939530234882559	7
107	PMiGAP276	IP-19405	13.369999	17.7800006866	0.419790104947526	5
108	PMiGAP277	IP-12370	13.029999	8.3100004196	0.369815092453773	4
109	PMiGAP278	IP-20679	12.949999	5.2800002098	0.419790104947526	6
110	PMiGAP280	IP-10579	15.8000001907	-4.0500001907	1.19940029985008	7
111	PMiGAP281	IP-13324	11.1800003052	32.9300003052	1.62918540729635	12
112	PMiGAP283	IP-13363	-4.820001	34.740001	0.729635182408796	9
113	PMiGAP285	IP-12116	12.869999	10.449999	0.929535232383808	4
114	PMiGAP288	IP-6415	13.0500001907	-4.8800001144	0.969515242378811	7
115	PMiGAP289	IP-17493	11.00	0.25	1.14942528735632	7
116	PMiGAP291	IP-12138	12.869999	11.039999	0.839580209895052	4
117	PMiGAP292	IP-5560	13.630001	4.010002	0.729635182408796	11
118	PMiGAP295	IP-14418	10.358146	14.329999	0.539730134932534	5
119	PMiGAP299	IP-10945	15.808051	36.138439	0.979510244877561	12
120	PMiGAP300	IP-11961	10.979999	8.060158	0.689655172413793	4
121	PMiGAP304	IP-11929	8.010002	-11.109999	0.769615192403798	2
122	PMiGAP305	IP-14849	8.829999	13.970002	0.289855072463768	5
123	PMiGAP306	IP-5900	13.869999	-14.630001	1.07946026986507	2
124	PMiGAP308	IP-19334	-17.979999	20.549999	0.629685157421289	13
125	PMiGAP310	IP-5931	14.079999	-13.779999	1.93903048475762	2
126	PMiGAP312	IP-8786	-23.069999	26.909999	0.63968015992004	14
127	PMiGAP316	IP-14311	10.869999	14.029999	0.63968015992004	5
128	PMiGAP317	IP-12128	12.869999	11.039999	0.47976011994003	4
129	PMiGAP318	IP-15857	-6.9000000954	36.970001	0.339830084957521	9
130	PMiGAP319	IP-10456	-20.350697	31.450001	0.219890054972514	3
131	PMiGAP320	IP-12364	13.029999	8.3100004196	0.669665167416292	4
132	PMiGAP323	IP-6098	19.066667	8.430003	0.619690154922539	8
133	PMiGAP326	IP-8000	-22.469999	26.819999	0.369815092453773	14
134	PMiGAP327	IP-7364	-6.349999	36.479999	0.679660169915042	9
135	PMiGAP328	IP-8647	11.829999	34.330001	0.239880059970015	12
136	PMiGAP331	IP-14624	10.132321	14.710671	0.979510244877561	5
137	PMiGAP332	IP-5438	13.829999	6.380001	1.06946526736632	6
138	PMiGAP333	IP-12020	10.5200004578	7.4400000572	0.969515242378811	4
139	PMiGAP335	IP-14398	10.0	13.5200004578	1.22938530734633	5
140	PMiGAP336	IP-10759	12.470002	29.729999	2.25887056471764	10
141	PMiGAP338	IP-18621	-17.989999	20.680003	0.789605197401299	13
142	PMiGAP340	IP-14210	12.079999	15.029999	0.209895052473763	5
143	PMiGAP342	IP-18412	-17.729999	25.110006	0.619690154922539	13
144	PMiGAP343	IP-11218	-19.659999	31.159999	0.559720139930035	3
145	PMiGAP344	IP-6103	18.055759	8.656116	0.31984007996002	8
146	PMiGAP345	IP-6110	17.607222	8.931667	0.399800099950025	8
